# Supplementary material for: Ceramide Metabolism Regulated by Sphingomyelin Synthase 2 Is Associated with Acquisition of Chemoresistance via Exosomes in Human Leukemia Cells
Source: Int J Mol Sci. 2022 Sep 13;23(18):10648. doi: 10.3390/ijms231810648 (PMC9505618; doi:10.3390/ijms231810648)
Supplement: Supplementary file 1 [file ijms-23-10648-s001.zip]

Archive with 1 entries (1 files):
- ijms-1893554-supplementary.pdf
